# Supplementary material for: Genome-wide nucleosome footprints of plasma cfDNA predict preterm birth: A case-control study
Source: PLoS Med. 2025 Apr 15;22(4):e1004571. doi: 10.1371/journal.pmed.1004571 (PMC11999135; doi:10.1371/journal.pmed.1004571)
Supplement: S3 Table — (XLXS) [file pmed.1004571.s010.xlsx]

## Sheet: Sheet1
Supplemental Table S3. Housekeeping and unexpressed genes
Housekeeping genes	Unexprssed genes
NACA2	ITGA2B
TSPYL1	MYH13
GDPGP1	CAMK1G
TTC32	CD22
COMMD9	TG
TIGD6	UTS2
PIGW	ITIH1
ZNF48	LAMC2
TMEM81	WNT8A
UQCRB	DDX20
C17orf51	GAL
TMEM177	TCF3
IRGQ	STK10
PIGF	ABCB11
ZNF491	NOX3
ZBTB14	TP73
ZNF174	DCT
FAM173B	AFP
LIPT1	MPP4
ARMC6	FAT1
ZNF408	GP6
THTPA	FETUB
MARS2	PITPNM2
C1orf109	POU4F3
IBA57	SLC26A4
KLHL25	CEBPE
CAMTA1	PDE6C
FBXO45	KCNK16
AARS2	NCR2
ZSCAN32	SLC5A4
DTWD1	CYP2D6
DPH2	SLCO4A1
LRSAM1	GUCY2F
ZBTB5	OPN1LW
PTCD1	RP1
FBXL15	ARHGEF10
C12orf66	LIM2
FBXL6	THEG
ATP5S	NPVF
ACTR5	TFR2
FOXRED1	AC004837.3
TRIM41	TYRP1
STOML1	FGF8
ADPRM	VTN
MRM1	UNC119
TMEM128	DBX1
SPATA5L1	VWA5A
POLR3GL	APOA4
PRMT7	P3H3
ARMC5	CYP27B1
RRP36	NANOG
ZNF641	TSPO2
ARMC7	SLC17A2
NEIL2	TRIM38
ZNF620	UNC93A
C6orf226	PRSS16
WDR3	C7
SPATA2	RBP2
C17orf58	COL7A1
ZBTB18	OTOF
ZNF138	GCG
ZNF343	LOXL3
RBM8A	GNLY
NRDE2	TPSG1
CYP2U1	PRAMEF1
NSUN6	CFHR3
TANGO6	TTF2
FAM200A	CR2
ANAPC2	MROH9
TELO2	VSX2
TRMT1	TECTB
TFB1M	CPN1
WRAP53	HOXB1
PUS3	IFNA8
AP4B1	CCRL2
TRIM3	AKR1D1
FUK	P4HA1
POLL	DBH
TSTD2	XG
TMEM186	GCM2
GFOD2	BHLHE23
FAM50B	IL1B
ZNHIT1	NRL
YARS2	SAG
ADPRH	HBZ
GTPBP8	ARHGEF16
PUS7	CDX4
LIAS	EXOC4
TTI2	LIN28A
PIGX	SBF2
ACAP3	MICAL2
HPS6	TRPM1
METTL18	CHIA
TOR3A	SAA2
BBS4	CFHR4
PPARA	CFHR5
RBM15B	HRH4
EDC3	OASL
PDP2	TESPA1
CDK5RAP1	WNT10A
NOP9	C7orf69
ALKBH1	SPTBN5
GCLM	SULT6B1
COG2	ABCG5
ZSCAN21	GPR87
LYRM4	SLC40A1
DNAJC17	MTTP
NME6	PTPRQ
PWP2	SERPINA10
DHRS12	HDC
METTL13	ASGR1
EEF1E1	ARL5C
SRRD	DNMT3L
GCC1	TRIM43
AP5M1	TRPM8
UTP15	ADGRG7
ARHGEF10L	TSLP
MTPAP	LECT2
ELMOD3	LGSN
CCDC149	GABRR1
PNPO	TIAM2
ZNF181	FERD3L
ABT1	GPR119
ZFYVE27	PRDM14
CNNM3	PSKH2
MZF1	ATP6V0D2
INO80E	IFNK
RFC5	ZCCHC7
LRRC14	PDSS1
NCAPH2	DRD2
GLI4	SLC22A9
TTC33	TRIM48
GPHN	POU4F1
GGT7	CDYL
TUSC2	FRMD1
MRPS12	RMND5A
HMBS	TMPRSS15
RPP38	CLEC18C
KCTD6	XDH
ASB7	CD1A
TOMM40	CD1C
LSM14B	CD1B
KBTBD7	CD1E
TPRN	ITLN2
BCS1L	FGF17
FPGS	GIP
WDR81	CLDN14
SUPV3L1	FOXH1
LZTR1	MFSD12
TP53RK	USP41
CHMP6	LEMD2
SERBP1	LAPTM5
NUDT15	IL23R
PIGP	LSP1P3
ARHGEF40	KIF26B
NR3C2	CRYGC
COPS8	CCKAR
WARS2	FEV
TBCC	C3orf49
C12orf65	CLRN1
RRS1	IGF2BP2-AS1
SLC46A3	T
COX19	IL31RA
OGG1	ANKRD55
ZBTB39	WNK2
TCEANC2	TSHR
NOP56	PHOX2A
CPSF4	MBL2
PSEN2	GFI1B
WDTC1	SERPINB7
CASP9	PRTG
MIF4GD	CLEC4D
TMEM129	A2ML1
UBR7	SCG5
FARS2	PIP5KL1
FAM35A	TMEM92
ZNF691	NLRP7
SCRIB	CABP2
MUL1	TBX10
MRPS9	KCNV2
SOCS4	SCGB1D1
LRFN3	CRYGA
GEMIN7	GDNF
ASB1	TM4SF20
ZNF764	MECP2
PATZ1	P2RY12
CSNK1A1L	PTAFR
RRP8	VPREB1
ATE1	MT1B
STK16	MUC17
ZBED4	C7orf33
TMEM19	BFSP2
SLC27A4	ALK
PICK1	KCNMB3
AKT1S1	PTCRA
ULK3	TPSAB1
EXD2	MS4A10
ZNF134	COL6A5
SPPL2B	FRG2C
WDR25	DEC1
KLC4	MAB21L3
ARFGAP2	SFT2D3
UBFD1	CCR9
KCTD21	TAS1R1
ZW10	HES3
ZNF668	KRT28
BNIP1	FUT1
ZSCAN29	INHBC
NCKIPSD	C15orf54
MCRS1	SOX11
PEX12	FLJ13224
FKRP	UMODL1
DDX59	GLDC
AXIN1	ZHX2
MFSD3	LGALS7B
EARS2	CCR8
CLP1	C10orf91
C14orf28	RRH
MPND	RP11-290F5.2
PTGES2	RP11-69E11.4
XYLT2	ENPP7
IRF2BP1	IFNL1
PEX5	IFNL2
TUT1	KRTAP20-2
ADCK2	TREML3P
DPH5	ALDH1A3
ZBTB45	KRTAP19-1
LRRC24	SLC22A10
ZNF142	PRSS57
HSCB	SMYD3
SDCCAG3	LINC00158
ALS2	PMEL
MKKS	CYP4Z1
CDIP1	SPATC1
JMJD4	HEXIM1
FAM206A	KRTAP19-4
LARS2	KRTAP19-5
POFUT1	RHD
DDX49	KRTAP21-2
NR2C1	SAMD7
RBFA	PLCD1
WDR5B	KRT12
ZHX3	CYP26C1
CCDC86	DPPA3
C10orf88	ZNF385C
PSMG4	LIN28B
KTI12	MESP2
ZNF576	IFNA2
NSMCE4A	KRTAP1-1
PINX1	SLC4A5
TBCCD1	OPTC
PEX2	SKOR1
ZNF444	HMX2
ANKRD46	UTS2B
ST3GAL2	ZAR1L
THAP3	PRTN3
RNF40	CRYBA4
ZNF865	GM2A
CC2D1A	KRT39
RMND1	KRT35
WDR24	SLC2A7
SNAP47	AC005276.1
COX11	DMBX1
CRY2	IFNA1
SNX18	CLEC4C
PANK4	KRTAP4-5
PCSK7	LPA
MYBBP1A	OR10R3P
FAHD1	APCDD1L
CSTF2T	Y_RNA
TAMM41	Y_RNA
WDR20	SNORA71C
BRD9	Y_RNA
ZNF32	Y_RNA
GPN3	Y_RNA
SPG7	RP11-370F5.4
TMEM161A	Z99756.1
PEX1	KHDC3L
OCEL1	GLYATL3
PTDSS1	TDRG1
USF1	LINC00619
PARP3	RP11-219G17.4
WIZ	RP11-380J14.1
TSFM	XXbac-BPG32J3.20
BRF1	POU5F1
ZNF7	DEFB122
FIZ1	TRIM10
ALKBH2	IL31
MRTO4	LINC01291
ATP6V0A2	KRT40
OGFOD3	FAM83A-AS1
SERGEF	C2orf91
CHCHD5	LINC01602
ZNF777	DEFA7P
PHRF1	IGLV2-23
HINFP	IGLV4-3
PQLC1	IGLJ3
NMRK1	TRBV5-5
MEN1	TRBV5-1
PEX26	TRAV8-3
LSM5	TRAV12-2
ACTR8	TRAV8-4
KANSL2	TRAV18
TIMM21	TRAV26-1
ZFP91	TRAJ10
NME3	RP11-760D2.10
CTU2	RBM22P2
C1orf122	GAPDHP28
RBM19	CLIC1
PSMD9	ST7-OT4
GRAMD4	RP11-221J22.1
ZMAT5	GNAT3
DGCR6L	KRT16P1
IP6K1	KRT18P11
PPP2R5B	IGSF23
ANAPC10	HIST1H2BPS2
ZSWIM8	RP11-465B22.3
TEF	GSTA8P
FAM114A2	SNORD111B
ZNF574	ARIH2OS
MTFMT	SLC12A8
ZNF195	AP000233.4
MCM7	RP11-408H1.3
MMAA	HBD
TUBGCP4	RP11-272P10.3
TPGS1	RP11-781E19.1
C11orf1	UBE2E1-AS1
BRPF1	IL10RB-AS1
ZNF322	RP11-428L9.2
BRF2	RP11-424D14.1
THADA	RP4-710M16.2
ZDHHC14	RPL23AP41
CTNNBIP1	AC104389.16
MCCC1	AC064834.1
ABHD8	IFNA22P
SMAD5	LINC00539
PES1	TTC21B-AS1
POLG	AC009518.4
PEX6	LINC00184
RAB40C	RP11-54O7.11
ASCC1	AC083900.1
ATXN7L3	AF064860.5
HARS2	NHEG1
PRADC1	RP11-236B18.2
ZNF598	RP11-127O4.3
NUDCD1	RP11-2L8.1
P4HTM	LINC00626
SNRNP40	RP5-1070A16.1
ATG4B	AC099342.1
FAM160A2	RP11-358D14.2
ATPAF2	LINC01035
STK11	UPK1A-AS1
RBM7	DISC1-IT1
DBT	NAALADL2-AS2
GSTM4	AC011893.3
PTRH2	LHFPL3-AS1
GOLGA1	SLC8A1-AS1
KHSRP	RP3-340N1.2
ATG16L1	RP4-718J7.4
SLC25A28	AC009502.4
DMAP1	AC012501.2
SCRN3	RP11-18B16.2
CHKB	RP5-1092A11.5
AGPAT3	RP11-418J17.3
POLR1C	LINC01429
POLH	HCG20
ZNF446	AC023469.2
TXNL4B	AP001631.10
PPAN-P2RY11	RP11-180I4.2
ZNF623	LINC01013
PPIH	RP11-550P17.5
TCAIM	AC005042.5
MRPL44	AC005682.5
TUBD1	NLGN4Y-AS1
TMEM192	AC010745.2
ZNF33A	AP000355.2
FASTKD2	RPSAP60
DCAF11	AL591893.1
SMIM12	MTND1P10
ITPRIPL2	CCDC26
ZNF740	CRYGEP
OXNAD1	RP11-227H15.4
EHMT1	DANT1
TACO1	AC006227.1
USP5	ACTG1P11
SUGP1	LINC00404
LYSMD1	KRT16P4
QRSL1	AC007879.7
NT5DC1	RP11-462L8.1
TMEM70	LINC01054
HIST1H2BC	HNRNPA1P6
NUBP2	RP11-240M16.1
BLMH	HBBP1
RHBDD3	RP11-95P13.1
AP1M1	NFE4
DARS2	FEZF1-AS1
RSBN1L	AC004538.3
ALKBH3	RP4-635E18.6
TYK2	RP11-472G21.2
ARFRP1	AC022816.2
NEK9	AC079807.4
ERCC3	FOXD3-AS1
CCDC71	AC005532.5
SRD5A3	AC008063.2
ZNF805	AC099344.2
TMEM9	LINC01468
LIG3	PLSCR5
ABHD10	LINC01423
RMI1	E2F6P4
C9orf64	LINC01363
NARS2	AC009501.4
ZDHHC8	RFESDP1
PAXBP1	AP002856.5
CINP	AC004895.4
SCYL3	AC009502.1
C2orf69	AC007179.1
PDE12	AC067945.4
SAMD1	MAP1LC3BP1
TATDN2	RP11-261C10.4
C1orf50	TPM4P1
FECH	RP11-132A1.3
ADO	AC011286.1
ALDH3A2	RP5-1011O1.2
ENTPD6	AC013727.1
U2AF1L4	AF127936.3
DNLZ	RP11-406O23.2
RNF121	LINC00884
CASP7	AP001171.1
EPM2AIP1	RP11-147G16.1
GLCE	RP11-573G6.2
ORC4	RP11-25C19.3
FTSJ3	RP11-307L3.4
DAZAP1	RP11-342D11.3
EGLN2	AC008063.3
TIMM44	LINC01222
GORASP1	AC011294.3
MFSD11	RP11-205K6.1
PRDX2	DEFA11P
PXMP4	TXNP3
RBM12B	LINC01432
HEXDC	BIN2P1
FLAD1	RP4-530I15.6
D2HGDH	LINC00458
GFER	AC108448.3
ZNF76	RP5-1097P24.1
EDC4	DSCAM-AS1
ZNF787	AC006373.1
SIKE1	LINC01221
NFKBIB	AC092646.1
MRPL2	AP001625.6
EMC6	LINC01564
PEX16	MTCO2P11
NOL6	AC104777.2
ZNF526	PEBP1P3
MTFR1	AC003092.1
PCID2	RP11-144L1.4
ZCCHC3	AC068282.3
TIGD5	CYP2F2P
KLHL36	Z95114.7
BLOC1S4	DLEU7-AS1
NUDCD2	AC007099.2
ZNF398	RP6-159A1.3
DEF8	UNQ6494
RPA3	AC012668.2
PIGK	AF241725.6
ITPKC	LINC00383
C21orf2	TTLL11-IT1
TRAPPC13	AC097495.2
SH3BP5L	AC073834.3
HSPA14	LINC01370
DALRD3	AC002454.1
TTC4	POU5F1P4
NOL12	XXbac-BPG27H4.8
CRELD1	RP11-14O19.2
ATG4D	RP11-443B7.1
MVD	RP11-316I3.2
CHAMP1	PPP1R26P1
AMBRA1	CASC4P1
TFB2M	RP11-94M14.3
MYPOP	RP11-23D24.2
TSPAN17	LINC01119
TRAPPC12	RPL30P5
RFNG	RP11-654C22.1
ACOT8	TRBV8-2
NFATC2IP	RPS7P7
ZNF561	CYMP
NEDD8-MDP1	UGT1A5
RNF25	RP11-298O21.2
UCKL1	LINC00973
TAF8	RP11-416O18.2
PMS1	CEACAMP10
FNTB	RP11-941H19.1
ZNF189	RPSAP52
PAK1IP1	RP5-1154E9.7
ADPRHL2	OFD1P6Y
RSAD1	CTD-2377D24.4
LNX2	RP11-320N7.1
RWDD3	TRBV1
MRPL13	TRBV5-2
PTRH1	RPL30P6
MAP2K5	RN7SL454P
USP19	CTB-111H14.1
STX10	RP11-372E1.4
GLRX2	RP11-379K17.2
THYN1	ATP6V0CP2
CNNM2	UGT1A4
ACVR1	MTHFD2P1
RFT1	RP11-540A21.2
COX15	CTB-26E19.1
CCM2	DRAIC
INVS	CASC8
ZNF706	AF131216.6
ACOX3	LINC00926
SCAND1	LINC00613
EXOSC2	RP11-553P9.3
RANBP6	RP11-10A14.5
UTP23	RP11-548L20.1
DDX10	HAS2-AS1
APIP	RP11-586L23.1
C7orf25	RP11-138I17.1
TBCD	RP11-94H18.1
OLA1	RP11-72L22.1
NOM1	LINC01033
COG7	CTD-2194D22.3
KIAA0391	RP11-148B6.1
METTL21A	RP11-234O6.2
REXO1	HOXC13-AS
YAF2	RP11-115J23.1
ENSA	CTB-57H20.1
CHST12	RP11-554D13.1
LONP1	RP11-252I13.2
MSRA	BFSP2-AS1
CHCHD7	SLC7A11-AS1
DOLK	RP11-148B6.2
ING1	RP11-380P13.1
NUP133	CTB-114C7.4
OPA3	LINC01021
NACC2	CXCL1P
NGDN	GYPB
YIPF4	RP11-98O2.1
SLC25A44	CTC-573N18.1
PMPCA	LINC01596
PYGO2	CTD-2066L21.3
USE1	LINC01262
PLEKHJ1	RP11-230G5.2
FH	RP11-404J23.1
RRNAD1	RP13-494C23.1
RPAIN	WWC2-AS1
ZFYVE1	LINC00589
GRWD1	RP1-68D18.2
LRRC57	RP11-6E9.5
ABCF2	MTND2P31
MITD1	RP11-116O11.1
PAGR1	RP11-452H21.4
ZBTB17	RP11-431M7.2
ABHD13	RP11-1258F18.1
TMEM62	CTD-2245E15.3
PDE6D	PTX4
GALK2	RN7SKP190
ZNF672	RNA5SP413
CHCHD1	RNU1-107P
YRDC	SCARNA14
ZNF397	OC90
THOP1	CTC-436K13.2
CBR4	IGLV2-5
MRPS28	LINC00534
FEZ2	RP11-15G16.1
TADA3	RP11-150O12.6
ZNF830	RP11-175E9.1
TMEM222	AC145110.1
LRRC47	AF121898.3
ZGPAT	CTD-2501M5.1
NDUFS7	LINC01300
TMED1	RP11-359E19.2
STX17	RP11-536K17.1
LENG1	CTC-436K13.1
SIRT5	RP11-124B13.1
CHCHD4	RP11-521M14.1
TUBGCP2	RP11-26E5.1
MRFAP1L1	RP11-705O24.1
YTHDF2	RP11-115J16.1
PARP1	RP11-1144P22.1
KHNYN	CTB-158E9.1
RCHY1	LINC01111
UFSP2	RP11-865I6.2
MXI1	RP11-358H18.3
DFFA	CTD-3138F19.1
TTI1	RP11-672A2.4
KLHDC3	CTC-378H22.1
TDRD3	RP11-140L24.3
MGMT	CTD-2531D15.5
LETM1	TMPRSS4-AS1
ZNHIT3	RP11-702F3.3
MRPL19	RP1-65P5.5
MED20	RP1-68D18.4
ST6GALNAC6	RP1-296L11.1
GART	AP000997.1
WRNIP1	AP000439.2
SAP30	SNHG1
HMG20A	RP11-625L16.1
CHD1L	RP11-728G15.1
ZNF687	RP5-1154L15.2
SNUPN	MRPL40P1
MRPS18C	RP1-96H9.5
ANKFY1	RP11-277P12.9
HDDC3	RP11-167N4.5
PPP5C	RP11-771K4.1
NPRL2	SMIM3
COMMD5	RPL31P57
ZDHHC3	ASIC5
EXOC8	RP11-856F16.2
HPS1	RP11-76I14.1
ECI2	A2ML1-AS1
NTMT1	KHDC1L
NDUFAF4	RP11-993B23.3
BOLA1	RP11-171L9.1
ZNF580	RP11-797M17.1
BLOC1S3	RP11-718L23.1
MRPS25	RP11-788H18.1
SART1	RP11-818F20.5
DHX38	RP11-362A1.1
REPIN1	RP11-116N8.4
SCFD2	RP11-114F10.2
GTF3C1	MAP1LC3B2
ACTR1B	CTA-109P11.4
AAMP	RP11-89M22.3
ASPSCR1	RP11-1022B3.1
RAD51C	MKRN9P
IFT27	RP11-753H16.3
RBM28	RP11-903H12.3
ZNF3	LINC00239
INTS12	CTD-2376I20.1
INO80B	RP11-362L22.1
C8orf33	CTD-2142D14.1
CCNB1IP1	SLC25A21-AS1
MED31	RP11-1085N6.5
ZBTB11	RP11-255G12.3
HECTD3	RP11-204N11.1
TAOK2	CTD-3006G17.2
TRMT2A	RP11-47I22.4
RMDN3	RP11-398E10.1
PSKH1	RP11-789A21.1
POLR3E	RP11-488C13.6
ZNF579	CTD-2017C7.2
TMEM64	DUX4L17
DHX30	CTD-2544M6.1
MCU	RP11-342M21.2
CCDC130	RP11-209E8.1
COG8	RP11-355N15.1
TMEM168	RP11-624L4.1
NOP16	RP11-109D20.1
OSGEP	RP11-265N7.1
PPP2R2D	CTD-2147F2.1
GPATCH4	RP11-324D17.1
MRPL10	RP11-925D8.3
MUS81	RP11-654A16.1
KCTD20	MTND3P12
LRRC40	RP11-643A5.2
JOSD2	CTD-2184D3.5
ARMC10	RP11-758N13.1
ADSL	RP11-1069G10.2
ZNF335	MYH4
TSEN34	IKBKG
SMARCAL1	RP11-750H9.7
ZNF639	AJ271736.10
ACAD9	RP11-386M24.8
UBE2G2	AC079610.1
UCHL5	SNORA78
BSDC1	RNA5SP411
BCL2L13	REXO1L2P
SETD6
LRRC28
PNPLA6
C7orf26
METRN
PPP2R3C
CTNNBL1
PGPEP1
PPA2
FBXW7
EXOSC7
MRPL32
KBTBD4
NUP62
TRUB2
CENPB
RGP1
METTL17
SLC35E3
ZBTB7A
MARK4
MIS12
FBXL17
ANKRD39
TRAPPC9
TBC1D9B
PHF23
EMC10
PPM1B
COG4
ZNF22
WDR77
CSTF1
TSSC4
SNX4
SDHD
RFC2
SMG5
RANGRF
MCEE
SF3B4
TAPT1
PSMD5
GBA2
ZNF37A
MTSS1
FRA10AC1
ZCCHC10
NAT10
SAMM50
NAE1
PEX13
ACBD6
CC2D1B
STRIP1
MBD3
GET4
RAB4A
TSR1
HSPBP1
PNO1
UBXN2A
LYRM1
WDR6
AUH
ZNF274
HARS
AAGAB
TMEM203
SDE2
PGAM5
ASXL1
LSG1
CPOX
MAN2C1
RBM42
KANSL3
BRIX1
ZNF226
ARF5
SIRT3
PWWP2A
CEBPG
HMGXB3
SPTY2D1
MPI
MRPS22
EXOSC1
MED24
MCM3AP
MEPCE
GLTP
DIABLO
CD320
BCCIP
URGCP
B3GALT6
TRIM44
PQLC2
RBM15
RNF185
MED19
KDM4A
EPN1
WDR36
VTI1A
CHUK
UBE2J2
ATRN
OGFOD1
CNST
TSC2
DHRS7B
CIC
PPP2R5A
RBM17
PIN1
SENP3
WDR18
WDR73
CDC40
CLK3
R3HCC1
FBXO38
TMEM41B
SREK1IP1
EMC9
LPIN1
OVCA2
EIF2B4
NDUFB3
AKR7A2
RPP25L
SCAF1
TSR3
INPP5K
EXOC2
BRMS1
PGBD3
SLC41A3
PAPD7
SPSB3
FBXO18
PI4K2A
SCO1
PIGC
HYPK
PRKRIP1
APTX
MRPL38
MGME1
FOXP4
DUSP14
SAP30L
ELAVL1
HS1BP3
SDR39U1
NEK4
PANK2
NCLN
ZNF814
DCTPP1
PLA2G12A
KLHL8
SSNA1
RPS6KB2
NOP14
VPS26B
PHF5A
RNF31
RAB2B
TM2D1
EEF1B2
GPAA1
APH1A
ARHGAP35
RNF126
RUVBL1
MRPS14
DCTN6
AKT1
TOLLIP
HADH
MRPL24
ELP4
TANGO2
COA6
FBXO22
CLOCK
ABHD14A
ACVR1B
RPF2
NUDT9
SNRNP48
MRPL28
MRPL21
NIP7
UBIAD1
MLST8
GZF1
IDE
SNRNP25
RNF34
EIF2B5
HNRNPA0
ELK4
IDH3B
EMC8
RPP30
RDH14
LMF2
ZNF664
MRPL9
DNAJC9
BTD
ABCF3
RABGGTA
SEH1L
CHRAC1
MRPS23
MORC2
COMMD10
TEX264
MRPL22
HTT
DDX54
NME1-NME2
FBXW11
NF2
TTC7B
PAICS
POLE3
NELFB
ILKAP
NXT1
CENPT
FAM149B1
DDX56
UBTD1
FADD
TMEM106C
TMX4
THAP5
KRCC1
CCDC92
MNAT1
NDUFAF3
MYNN
NOB1
CDC42
DNAJA3
TPCN1
BRPF3
GNPNAT1
THAP4
TAF11
TADA1
YIF1B
LSS
KLHL20
EID2
FZR1
SLC30A1
ZC3H3
TRAF6
MSH3
ZNF513
TRMT1L
DDB2
RIOK2
NTPCR
CPNE2
MIB1
BAP1
TJAP1
AKAP8
NIT1
FAM118B
ABCB10
INTS4
PCIF1
LIG4
RPRD1B
PEPD
AGPS
CNOT3
SMAD2
ASB8
POLR2C
WDR75
RFXANK
URM1
THAP7
RANGAP1
NUP54
PHPT1
LIN54
IDH3A
PFDN4
CRADD
BCKDHA
MMS19
PI4KB
MPPE1
TIMM10
FAF1
MAK16
PDK2
CYHR1
VRK2
XPO7
IBTK
GTF3C6
TRAPPC6B
TRNT1
PPIE
GTF2F1
MCPH1
BLOC1S2
SMUG1
YIPF1
ANAPC7
PPP2R5D
ORMDL3
SREBF2
RHOT2
SLC35B2
GIPC1
CCDC25
MRRF
ITPK1
PUSL1
RAD17
CMC1
NACC1
AP2A2
NCOA6
TBC1D7
CYB5D2
C12orf29
IRF2BPL
HEATR5A
TRAPPC10
DNAJC11
ZNF143
TFAM
USP39
GLE1
SNAPC5
TRAPPC8
TMEM69
ZNF507
GTPBP10
ECI1
STX5
DCAF8
RNASEH1
NUBP1
IPO8
PGP
GSS
WBP4
ANAPC5
FEN1
MAGEF1
BCAP29
PREB
SURF1
CCDC124
ARF6
FICD
ERCC5
LSM6
PPP1R8
METTL23
COQ4
FBXO3
SOCS6
IKZF5
POP4
C1orf52
MAD2L2
LRRC42
SEC22C
GPN2
PPP2R5C
SLC48A1
PMVK
FAM96A
C18orf25
CUL5
NKIRAS2
CLCN7
MED8
EEFSEC
ISY1-RAB43
SSSCA1
POLR1E
WDR61
C12orf45
ELAC2
SLC25A26
UBE2D3
TAF12
ISOC2
COPS7B
TMEM242
TSTA3
RCAN1
ERI3
CANT1
PEX14
TERF2IP
TAF5L
PTCD3
HINT2
MRPL11
CEP63
TMUB2
SLC35A4
POP5
EED
PLRG1
PRKAA1
TMEM199
MTRR
RNF220
PRDM4
PREP
MEAF6
MRS2
HGS
AASDHPPT
STUB1
UBQLN4
FARSB
RMDN1
TPRKB
MRPL55
SKP1
ACSS2
MTX2
DGCR2
FAM204A
PET117
DERA
SRA1
NIF3L1
ZBTB10
NUP107
FDPS
NOL11
TMUB1
UPF2
TRAF7
PLGRKT
NDUFB6
OGFR
NCBP2
NTAN1
UEVLD
PSENEN
ARPC5L
HTRA2
ZBTB25
DNAJC4
ALYREF
COQ2
SCP2
WWP2
FAM120B
CARS2
ALG9
ALKBH5
ZNF438
MAN2B2
ARMC1
MAGOH
H2AFX
MEMO1
CLPTM1L
CDC27
MPHOSPH10
MRPS33
OSBPL2
RNF6
AAR2
GPS1
MRPS31
UBE2I
MAZ
RSRC1
IPO9
PMF1-BGLAP
FEM1C
TRAP1
MRPL40
GGCT
UTP14C
PRPF4
ZDHHC2
ANKH
XPA
BAHD1
MPV17L2
H1FX
ATG12
MICU1
CCNL2
ERCC1
DCAF5
DROSHA
POLK
DUSP22
DNAJC19
VPS16
SNRPB
MAN2A2
SIGMAR1
GALT
MRPS26
ZNF277
DENND1A
TIMM8B
SLC39A1
YPEL2
SRSF8
RBCK1
STAU2
MLX
POLD2
NSUN2
CIAO1
MBD4
FAM173A
COX20
PRPF18
RBM4
VPS4A
TUFM
ITPA
TAF4
PHC2
INF2
TM2D2
DCAF13
METTL3
SGMS1
FASTK
GOLGA2
TOPORS
IDI1
MRPS34
NSD1
TFIP11
SYMPK
SUCLG2
HDAC3
EBAG9
NFU1
RPL32
CRIPT
RPAP3
MRPL46
UNG
ARV1
SS18L2
PRPSAP1
MAT2B
SART3
RP9
MFAP3
SEPHS1
SLC25A11
TMEM223
NQO2
CDS2
CCT8
ARHGEF11
PCNA
VRK3
NDUFAF2
DCAF10
IP6K2
SCAP
TTC9C
TMCC1
MRPS5
ZNF326
ZADH2
TMEM185B
EBNA1BP2
FBXW4
STAMBP
C1orf174
NFX1
UBE2M
POLR2E
DEDD
TEX261
DHX29
DDX23
MAPKAPK5
C2orf49
ASF1A
MXD4
SAMD8
CEP104
EXOC3
ATG2A
MAD2L1BP
ABCD3
CCNY
HTATIP2
JAGN1
NDUFA5
C3orf58
SENP2
TSEN15
CTBP1
NAA20
DDX47
COG1
MRPL43
ANKRD28
VAC14
CDC37L1
PLBD2
VPS18
BTBD2
MTMR6
MOB4
TNPO3
PRR14
DIDO1
PSMD2
EIF2B2
PNKD
PTPN23
B4GALT3
XPC
COA5
FBXW5
MED29
RSPRY1
LMO4
PYCR2
RFC1
TIMM9
MGAT2
RPA2
ULK1
EMC1
SPNS1
RANBP3
TMEM50B
ELP3
NFYB
INPP5A
FBXO42
ARFIP2
NAA15
HSD17B12
APEH
METTL14
IMP3
CELF1
TMEM115
ATG13
ATF4
TXLNA
PRKAB1
NUDT14
MRPL42
MED7
CEP57
SSU72
C7orf50
NARF
NISCH
LTV1
MRPL12
TRIM8
RNF4
UBE3C
TM2D3
PCGF5
TMEM205
TCF20
MAPK8
FAM162A
CDK9
SCO2
PDHB
GNPAT
ACBD5
TMPO
UBAC2
CLCC1
GPR107
ZCCHC9
ILVBL
PWP1
BAD
SAV1
TRAPPC2L
AKR1A1
MUT
SFSWAP
CRLS1
DCAF7
KLF9
ETV6
ARMC8
SETD3
ZNF280D
ABHD4
KIAA0232
GLYR1
DCUN1D5
PRPF6
COQ5
UBA5
VAPB
UTP3
ZNF622
FOPNL
WDR89
FLCN
RIC8A
RNF7
POMGNT1
DYNLL2
UTP6
TMEM120A
MRPS11
GABPB1
PSME3
CERK
PDGFC
ATMIN
BCKDK
SNRPA
CHD8
IARS2
ABCE1
SENP5
UBL7
RNF26
CDK8
SCOC
UBE2L3
RIN2
ABHD12
LARP7
ME2
MICALL1
RAD1
MGRN1
EFTUD2
PIGH
ANAPC13
PRMT5
MRPL50
PARL
STARD3
CAMTA2
NIT2
CLCN3
TMEM63B
TNRC6A
RPS27L
BABAM1
ZNF24
UBALD1
URI1
ATG2B
NUDT22
TXNDC9
UBE2N
RHBDD1
SUPT7L
DLD
XPNPEP1
CHERP
GRHPR
MPC2
LETMD1
LACTB
MAP2K2
MED6
BUB3
PCGF1
COMMD7
DCUN1D4
HAGH
MIDN
RIOK1
NOLC1
MRPL30
ZNF518A
CWC22
PDAP1
ASNSD1
THUMPD3
CUL2
TMCO3
LGALSL
ORMDL1
NGLY1
MRPL15
CRNKL1
GOSR1
MAP2K1
RALBP1
TRAPPC4
GPN1
SIRT2
TPRA1
ZBTB1
ATL2
RNF111
CGGBP1
MBD1
PRCC
TIMM10B
PAM16
TSNAX
GOLGA3
FAM20B
MTA2
MTCH1
CCNH
MGAT4B
SGTA
ASH2L
RNF146
ZNF644
USP10
CREBZF
MRPL1
SPG11
SMPD1
SPEN
AGGF1
SMARCA4
PDCD2
NDFIP1
SUPT5H
C6orf106
TIMM13
EIF2AK4
TLE1
VPS72
FCF1
ZNF330
TRAPPC11
IREB2
HMG20B
GLRX3
SUCLG1
AP2A1
SNAPC3
INTS10
NCK1
AK2
FOXK2
CASP3
TXNDC17
DCUN1D3
GTF2F2
GALNS
E2F4
CHMP1A
SIVA1
RBM33
GTPBP4
WDR41
MLH1
ZZZ3
CREB3
MSH6
CSNK1G3
SNX17
LEPROT
SEC16A
EPC1
KLHL5
ZKSCAN1
ZBTB21
API5
ZC3H18
PRPF4B
KAT5
MKRN2
C21orf59
DNAJC5
GCLC
C3orf38
HBS1L
EIF2AK3
ASNA1
PDCD5
RPS23
COA1
INSIG2
PDHX
SLC25A32
MBTPS1
ANAPC11
WBP1L
ATF7
PLIN3
PPM1A
DVL3
TIAL1
MRPL18
SNX5
DNAJC2
ZFAND2B
POP7
SLC25A46
CHID1
LRRFIP2
PIK3C3
SLC25A38
CYC1
AK3
PUF60
POLR2I
MSRB2
VAMP5
HUS1
EDEM3
PEX11B
PPARD
ELF2
CWC15
FAM122A
FNTA
GMPR2
ESF1
PDZD8
LIN7C
USP38
NUDT3
MTFR1L
FAM98A
STX8
MED4
SGPL1
RBM34
SIAH1
SIAH2
ZNF770
TRPT1
RNF187
SNX13
TRIAP1
STIM1
ZCCHC11
MIA3
MPLKIP
TMEM41A
FAF2
PGLS
DDX46
PEX19
RUFY1
C8orf59
COPS5
GMPPA
FTO
ADI1
PHF12
MRPL54
SDCCAG8
JMJD8
SPECC1L
GNL2
RNF141
FAM192A
DCAKD
ZMPSTE24
LSM10
PRPF19
C18orf21
ST7
PTOV1
TMEM256
PHF20L1
ACTR1A
MAN1B1
STOML2
FBXW2
SHARPIN
ANXA6
COQ10B
DENND4A
AP3B1
TBC1D20
NDUFV1
TBRG1
ZNF131
KHDRBS1
MPG
PYURF
USP33
TRIM28
KDSR
MRPL23
SRP19
LAMTOR5
TMEM126A
MRPS7
SPTSSA
STYXL1
METAP1
FAM208B
MRPS30
SMAP1
TMEM18
JMJD6
MSANTD3
ZMYND11
SF3B3
COX4I1
ATP6V1H
DUSP16
RC3H2
UBE3B
CLPX
ATXN2L
TSN
CEBPZ
TCERG1
ZNF410
NUDC
LCOR
SNRPB2
SEC24C
COMMD3-BMI1
LRRC41
SNX19
PPCS
PPWD1
TXNRD1
STRN3
WRB
BAG1
AP3D1
SUMO1
CLTA
ELP2
CNOT7
ECD
CCNG1
RAB3GAP2
JUND
TXNDC12
ADIPOR2
ETFB
DNAJC10
PEF1
GPS2
C1GALT1
GOPC
PPIL4
ANAPC15
C12orf10
DHX36
OSBPL9
CTCF
SCYL1
NOL8
CUL4A
NDUFB8
SARNP
PPID
SUN2
USB1
RRM1
ZNF281
TEX2
MAPK9
NDUFA8
PHKB
KIAA0100
UROD
WDR33
OPA1
LUC7L2
TRAPPC5
FKBP8
BMS1
ZFPL1
NDUFS2
DRAM2
CISD2
FAM160B2
SLC35C2
SLC25A39
AKTIP
PPP2R5E
IMP4
LYSMD3
UBE4B
R3HDM2
EIF3B
GATC
CNOT4
GHITM
TGOLN2
CPSF7
TMEM60
MAP3K7
PTPMT1
SAP30BP
BLZF1
DLG1
DCTD
TATDN1
MRPS21
TMED7
FBXO28
RANBP1
RHOT1
CDC16
ADNP
DESI1
DUT
U2AF1
ALG8
AKAP9
ARL14EP
PPHLN1
ARFGEF2
SRSF2
MRPS2
RPS19BP1
TINF2
SNAPIN
AIMP1
VPS36
PANK3
PRMT1
AZI2
EIF3J
ATXN10
LSM1
KBTBD2
CPSF2
TMEM219
CDK13
ZRANB1
NSFL1C
PHF10
SMARCA2
ERGIC2
PPP2R2A
GATAD2A
TMEM33
COPE
FGFR1OP2
GDE1
ERICH1
GRPEL1
RBM18
OSBP
MLLT10
TXNL4A
MRPL17
TMEM189
USP8
EIF6
UBE2F
DRAP1
RAP1A
ZC3H13
NSMCE2
UBE3A
DCTN4
YTHDF1
MED10
RNH1
TMEM259
MAPKAPK2
UBR2
DCTN5
YARS
SPAG7
PSMB5
SAE1
SDHAF2
PCF11
TCTN3
ATP2C1
CDK2AP1
SPPL3
ACIN1
NDUFA4
NOL7
RPS6KB1
CCDC50
CYFIP1
ATG5
PPP2CB
TDP2
ANKRD10
SMG7
BCL2L1
IMPAD1
COMT
ZC3H7A
ZNF593
FIP1L1
MRPL47
UQCR10
HYOU1
UBXN6
SPRYD7
EXOC7
DYM
RNPEP
VEZT
TMEM251
UBE2W
PSMC4
RAPGEF2
GTF2B
FAM177A1
MAEA
FAM210B
SERF2
GALNT1
C9orf16
UXS1
DCTN3
C19orf70
C6orf120
ZNF592
PSMG2
FARSA
LSM4
EXOSC4
GALNT2
RBM23
SNRPD3
ATAD1
DPH3
ARL6IP4
MCMBP
SNRNP200
CHCHD3
DIS3
XPOT
DYNLRB1
MRPL27
PPP4R2
ZFAND3
MTIF3
ENTPD4
POLE4
GATAD2B
EXTL3
DHX9
UFL1
OSGIN2
FAM8A1
STIP1
ECHDC1
FYTTD1
RCN2
TM9SF1
LSM7
PAF1
COPS4
CRIPAK
NDUFS4
TMEM184C
GTF2I
MRPS35
GAA
HS2ST1
NDUFA12
CARS
TXNDC11
POLDIP2
OAT
UCK2
CHTOP
VTA1
RSC1A1
REPS1
CMAS
GSK3B
APEX1
MLF2
SAMD4B
DENR
TSPAN31
POLDIP3
NCOR1
CBX5
GSPT1
PLAA
GGNBP2
MAPKAP1
TOB1
ZMYM2
COA4
BFAR
SLC30A9
BPGM
ANP32E
DNAJC7
KDM2A
CPSF6
IWS1
NDUFA9
CSGALNACT2
DLST
TMEM39A
MFSD5
RNF11
MRPS16
ZBTB44
RNF14
[truncated: 987 more rows]
